# Supplementary material for: The Impact of Interactive Video Games Training on the Quality of Life of Children Treated for Leukemia
Source: Cancers (Basel). 2024 Oct 25;16(21):3599. doi: 10.3390/cancers16213599 (PMC11545673; doi:10.3390/cancers16213599)
Supplement: Supplementary file 1 [file cancers-16-03599-s001.zip]

Archive with 1 entries (1 files):
- cancers-3266447-supplementary.pdf
